# Supplementary material for: New data on the huntsman spiders (Araneae, Sparassidae) of China
Source: Biodivers Data J. 2025 Apr 11;13:e153724. doi: 10.3897/BDJ.13.e153724 (PMC12008726; doi:10.3897/BDJ.13.e153724)
Supplement: XML Treatment for Heteropoda acris [file BDJ.13.e153724-treatment1.xml]

<!DOCTYPE tp:taxon-treatment
  PUBLIC "-//TaxonX//DTD Taxonomic Treatment Publishing DTD v0 20100105//EN" "tax-treatment-NSO.dtd">
<tp:taxon-treatment xmlns:tp="http://www.plazi.org/taxpub"><tp:treatment-meta><mixed-citation publication-type="journal"><person-group><name><surname>Hu</surname><given-names>Changhao</given-names></name><name><surname>Zhang</surname><given-names>He</given-names></name><name><surname>Zhong</surname><given-names>Yang</given-names></name></person-group><article-title>New data on the huntsman spiders (<tp:taxon-name><tp:taxon-name-part taxon-name-part-type="genus" reg="Araneae">Araneae</tp:taxon-name-part></tp:taxon-name>, <tp:taxon-name><tp:taxon-name-part taxon-name-part-type="family">Sparassidae</tp:taxon-name-part></tp:taxon-name>) of China</article-title><source>Biodivers Data J</source><day>11</day><month>04</month><year>2025</year><volume>13</volume><pub-id pub-id-type="doi">10.3897/BDJ.13.e153724</pub-id></mixed-citation></tp:treatment-meta><tp:nomenclature><tp:taxon-name>
            <object-id xmlns:xlink="http://www.w3.org/1999/xlink" content-type="arpha" xlink:type="simple">CDE1F1FB-54EA-5542-85B3-2D718C97A88C</object-id>
            <tp:taxon-name-part taxon-name-part-type="genus">Heteropoda</tp:taxon-name-part>
            <tp:taxon-name-part taxon-name-part-type="species">acris</tp:taxon-name-part>
          </tp:taxon-name><tp:taxon-authority>Korai &amp; Jäger, 2024</tp:taxon-authority><tp:nomenclature-citation-list><tp:nomenclature-citation><tp:taxon-name>
                <tp:taxon-name-part taxon-name-part-type="genus" reg="Heteropoda">Heteropoda</tp:taxon-name-part>
                <tp:taxon-name-part taxon-name-part-type="species" reg="acris">acris</tp:taxon-name-part>
              </tp:taxon-name><comment>: <xref ref-type="bibr" rid="B12700891">Korai and Jäger (2024)</xref>: 242, figs. 1A–F, 2A–I, 3A–K, 4A–B and D–E (description of male and female).</comment></tp:nomenclature-citation></tp:nomenclature-citation-list></tp:nomenclature><tp:treatment-sec sec-type="materials"><title>Materials</title><list list-type="alpha-lower" list-content="occurrences"><list-item><p><bold>Type status:</bold> <named-content xmlns:xlink="http://www.w3.org/1999/xlink" content-type="dwc:typeStatus" xlink:type="simple">Other material</named-content>. <bold>Occurrence:</bold> recordedBy: <named-content xmlns:xlink="http://www.w3.org/1999/xlink" content-type="dwc:recordedBy" xlink:type="simple">Xiaoran Zhu, Zihao Shen &amp; Likun Dong</named-content>; individualCount: <named-content xmlns:xlink="http://www.w3.org/1999/xlink" content-type="dwc:individualCount" xlink:type="simple">1</named-content>; sex: <named-content xmlns:xlink="http://www.w3.org/1999/xlink" content-type="dwc:sex" xlink:type="simple">female</named-content>; lifeStage: <named-content xmlns:xlink="http://www.w3.org/1999/xlink" content-type="dwc:lifeStage" xlink:type="simple">adult</named-content>; <bold>Location:</bold> continent: <named-content xmlns:xlink="http://www.w3.org/1999/xlink" content-type="dwc:continent" xlink:type="simple">Asia</named-content>; country: <named-content xmlns:xlink="http://www.w3.org/1999/xlink" content-type="dwc:country" xlink:type="simple">China</named-content>; countryCode: <named-content xmlns:xlink="http://www.w3.org/1999/xlink" content-type="dwc:countryCode" xlink:type="simple">CN</named-content>; stateProvince: <named-content xmlns:xlink="http://www.w3.org/1999/xlink" content-type="dwc:stateProvince" xlink:type="simple">Guangxi Zhuang Autonomous Region</named-content>; county: <named-content xmlns:xlink="http://www.w3.org/1999/xlink" content-type="dwc:county" xlink:type="simple">Fangchenggang City, Shangsi County</named-content>; verbatimLocality: <named-content xmlns:xlink="http://www.w3.org/1999/xlink" content-type="dwc:verbatimLocality" xlink:type="simple">Shiwandashan National Nature Reserve, Huangpaoshan scenic area</named-content>; verbatimElevation: <named-content xmlns:xlink="http://www.w3.org/1999/xlink" content-type="dwc:verbatimElevation" xlink:type="simple">230 m</named-content>; verbatimLatitude: <named-content xmlns:xlink="http://www.w3.org/1999/xlink" content-type="dwc:verbatimLatitude" xlink:type="simple">21°57’35”N</named-content>; verbatimLongitude: <named-content xmlns:xlink="http://www.w3.org/1999/xlink" content-type="dwc:verbatimLongitude" xlink:type="simple">108°02’37”E</named-content>; <bold>Event:</bold> year: <named-content xmlns:xlink="http://www.w3.org/1999/xlink" content-type="dwc:year" xlink:type="simple">2024</named-content>; month: <named-content xmlns:xlink="http://www.w3.org/1999/xlink" content-type="dwc:month" xlink:type="simple">4</named-content>; day: <named-content xmlns:xlink="http://www.w3.org/1999/xlink" content-type="dwc:day" xlink:type="simple">30</named-content></p></list-item></list></tp:treatment-sec><tp:treatment-sec sec-type="Description"><title>Description</title><p>See <xref ref-type="bibr" rid="B12700891">Korai and Jäger (2024)</xref> (Fig. <xref ref-type="fig" rid="F12701039">1</xref>).</p></tp:treatment-sec><tp:treatment-sec sec-type="Diagnosis"><title>Diagnosis</title><p>See <xref ref-type="bibr" rid="B12700891">Korai and Jäger (2024)</xref>.</p></tp:treatment-sec><tp:treatment-sec sec-type="Distribution"><title>Distribution</title><p>China (Guangxi Zhuang Autonomous Region, new record, Fig. <xref ref-type="fig" rid="F12701055">9</xref>), Vietnam.</p></tp:treatment-sec><tp:treatment-sec><!--Section generated to contain objects referenced in tp:taxon-treatment.--><fig id="F12701039" position="float" orientation="portrait"><object-id xmlns:xlink="http://www.w3.org/1999/xlink" content-type="arpha" xlink:type="simple">48C35F0C-5A2A-5F21-9957-DD0922F1A062</object-id><object-id xmlns:xlink="http://www.w3.org/1999/xlink" content-type="doi" xlink:type="simple">10.3897/BDJ.13.e153724.figure1</object-id><label>Figure 1.</label><caption><p>Female of <italic><tp:taxon-name><tp:taxon-name-part taxon-name-part-type="genus" reg="Heteropoda">Heteropoda</tp:taxon-name-part><tp:taxon-name-part taxon-name-part-type="species" reg="acris">acris</tp:taxon-name-part></tp:taxon-name></italic> Korai &amp; Jäger, 2024 from Guangxi Zhuang Autonomous Region, China. <bold>A</bold> epigyne, ventral view; <bold>B</bold> vulva, dorsal view; <bold>C</bold> habitus, dorsal view; <bold>D</bold> habitus, ventral view. Abbreviations: AB anterior bands; CO copulatory opening; FW first winding; GP glandular pore; LL lateral lobe; MS median septum; SS slit sensillum. Scale bars: 0.5 mm (<bold>A, B</bold>); 5 mm (<bold>C, D</bold>).</p></caption><graphic xmlns:xlink="http://www.w3.org/1999/xlink" xlink:href="bdj-13-e153724-g001.png" position="float" id="oo_1288588.png" orientation="portrait" xlink:type="simple"><uri content-type="original_file" xlink:type="simple">https://binary.pensoft.net/fig/1288588</uri></graphic></fig><fig id="F12701055" position="float" orientation="portrait"><object-id xmlns:xlink="http://www.w3.org/1999/xlink" content-type="arpha" xlink:type="simple">E86CE505-089F-5B1F-9825-AFF06A443B9B</object-id><object-id xmlns:xlink="http://www.w3.org/1999/xlink" content-type="doi" xlink:type="simple">10.3897/BDJ.13.e153724.figure9</object-id><label>Figure 9.</label><caption><p>Collection locality of sparassid specimens in the current paper from China. <bold>1</bold> <italic><tp:taxon-name><tp:taxon-name-part taxon-name-part-type="genus" reg="Heteropoda">Heteropoda</tp:taxon-name-part><tp:taxon-name-part taxon-name-part-type="species" reg="acris">acris</tp:taxon-name-part></tp:taxon-name></italic> Korai &amp; Jäger, 2024; <bold>2</bold> <italic><tp:taxon-name><tp:taxon-name-part taxon-name-part-type="genus" reg="Olios">Olios</tp:taxon-name-part><tp:taxon-name-part taxon-name-part-type="species" reg="sericeus">sericeus</tp:taxon-name-part></tp:taxon-name></italic> (Kroneberg, 1875); <bold>3</bold> <italic><tp:taxon-name><tp:taxon-name-part taxon-name-part-type="genus" reg="Olios">O.</tp:taxon-name-part><tp:taxon-name-part taxon-name-part-type="species" reg="suung">suung</tp:taxon-name-part></tp:taxon-name></italic> Jäger, 2012; <bold>4</bold> <italic><tp:taxon-name><tp:taxon-name-part taxon-name-part-type="genus" reg="Rhitymna">Rhitymna</tp:taxon-name-part><tp:taxon-name-part taxon-name-part-type="species" reg="plana">plana</tp:taxon-name-part></tp:taxon-name></italic> Jäger, 2003; <bold>5</bold> <italic><tp:taxon-name><tp:taxon-name-part taxon-name-part-type="genus" reg="Thelcticopis">Thelcticopis</tp:taxon-name-part><tp:taxon-name-part taxon-name-part-type="species" reg="lini">lini</tp:taxon-name-part></tp:taxon-name></italic> sp. nov.</p></caption><graphic xmlns:xlink="http://www.w3.org/1999/xlink" xlink:href="bdj-13-e153724-g009.png" position="float" id="oo_1298529.png" orientation="portrait" xlink:type="simple"><uri content-type="original_file" xlink:type="simple">https://binary.pensoft.net/fig/1298529</uri></graphic></fig></tp:treatment-sec><ref-list><ref id="B12700891"><element-citation xmlns:xlink="http://www.w3.org/1999/xlink" publication-type="article" xlink:type="simple"><person-group person-group-type="author"><name name-style="western"><surname>Korai</surname><given-names>S. K.</given-names></name><name name-style="western"><surname>Jäger</surname><given-names>P.</given-names></name></person-group><year>2024</year><article-title>Five new species of <italic><tp:taxon-name><tp:taxon-name-part taxon-name-part-type="genus" reg="Heteropoda">Heteropoda</tp:taxon-name-part></tp:taxon-name></italic> Latreille, 1804 spiders (<tp:taxon-name><tp:taxon-name-part taxon-name-part-type="genus" reg="Araneae">Araneae</tp:taxon-name-part></tp:taxon-name>: <tp:taxon-name><tp:taxon-name-part taxon-name-part-type="family">Sparassidae</tp:taxon-name-part></tp:taxon-name>) from Southeast Asia</article-title><source>Zootaxa</source><volume>5481</volume><issue>2</issue><fpage>241</fpage><lpage>259</lpage><pub-id pub-id-type="doi">10.11646/zootaxa.5481.2.4</pub-id></element-citation></ref></ref-list></tp:taxon-treatment>
