# Supplementary material for: New data on the huntsman spiders (Araneae, Sparassidae) of China
Source: Biodivers Data J. 2025 Apr 11;13:e153724. doi: 10.3897/BDJ.13.e153724 (PMC12008726; doi:10.3897/BDJ.13.e153724)
Supplement: XML Treatment for Olios sericeus [file BDJ.13.e153724-treatment2.xml]

<!DOCTYPE tp:taxon-treatment
  PUBLIC "-//TaxonX//DTD Taxonomic Treatment Publishing DTD v0 20100105//EN" "tax-treatment-NSO.dtd">
<tp:taxon-treatment xmlns:tp="http://www.plazi.org/taxpub"><tp:treatment-meta><mixed-citation publication-type="journal"><person-group><name><surname>Hu</surname><given-names>Changhao</given-names></name><name><surname>Zhang</surname><given-names>He</given-names></name><name><surname>Zhong</surname><given-names>Yang</given-names></name></person-group><article-title>New data on the huntsman spiders (<tp:taxon-name><tp:taxon-name-part taxon-name-part-type="genus" reg="Araneae">Araneae</tp:taxon-name-part></tp:taxon-name>, <tp:taxon-name><tp:taxon-name-part taxon-name-part-type="family">Sparassidae</tp:taxon-name-part></tp:taxon-name>) of China</article-title><source>Biodivers Data J</source><day>11</day><month>04</month><year>2025</year><volume>13</volume><pub-id pub-id-type="doi">10.3897/BDJ.13.e153724</pub-id></mixed-citation></tp:treatment-meta><tp:nomenclature><tp:taxon-name>
            <object-id xmlns:xlink="http://www.w3.org/1999/xlink" content-type="arpha" xlink:type="simple">73ECEBD9-93A4-53F8-ABB1-BF536E99ECFF</object-id>
            <tp:taxon-name-part taxon-name-part-type="genus">Olios</tp:taxon-name-part>
            <tp:taxon-name-part taxon-name-part-type="species">sericeus</tp:taxon-name-part>
          </tp:taxon-name><tp:taxon-authority>(Kroneberg, 1875)</tp:taxon-authority><tp:nomenclature-citation-list><tp:nomenclature-citation><tp:taxon-name>
                <tp:taxon-name-part taxon-name-part-type="genus" reg="Sparassus">Sparassus</tp:taxon-name-part>
                <tp:taxon-name-part taxon-name-part-type="species" reg="sericeus">sericeus</tp:taxon-name-part>
              </tp:taxon-name><comment>: <italic><xref ref-type="bibr" rid="B12701065">Kroneberg (1875)</xref></italic>: 28, pl. 3, fig. 19 (description of male and female).</comment></tp:nomenclature-citation><tp:nomenclature-citation><tp:taxon-name>
                <tp:taxon-name-part taxon-name-part-type="genus" reg="Olios">Olios</tp:taxon-name-part>
                <tp:taxon-name-part taxon-name-part-type="species" reg="sericeus">sericeus</tp:taxon-name-part>
              </tp:taxon-name><comment>: <italic><xref ref-type="bibr" rid="B12700954">Simon (1880)</xref></italic>: 298; <xref ref-type="bibr" rid="B12700873">Jäger and Otto (2007)</xref>: 20, figs. 1–16; <xref ref-type="bibr" rid="B12700980">Tabrizi et al. (2015)</xref>: 338, figs. 1–4; <xref ref-type="bibr" rid="B12700918">Moradmand et al. (2015)</xref>: 78, figs. 1A–E and 2A–C; <xref ref-type="bibr" rid="B12700882">Khasayeva and Huseynov (2019)</xref>: 359, figs. 9–10; <xref ref-type="bibr" rid="B12700927">Nadolny and Yemets (2024)</xref>: 11, figs. 1A–G and 2A–S.</comment></tp:nomenclature-citation></tp:nomenclature-citation-list></tp:nomenclature><tp:treatment-sec sec-type="materials"><title>Materials</title><list list-type="alpha-lower" list-content="occurrences"><list-item><p><bold>Type status:</bold> <named-content xmlns:xlink="http://www.w3.org/1999/xlink" content-type="dwc:typeStatus" xlink:type="simple">Other material</named-content>. <bold>Occurrence:</bold> recordedBy: <named-content xmlns:xlink="http://www.w3.org/1999/xlink" content-type="dwc:recordedBy" xlink:type="simple">Yaoyu Jiang</named-content>; individualCount: <named-content xmlns:xlink="http://www.w3.org/1999/xlink" content-type="dwc:individualCount" xlink:type="simple">2</named-content>; sex: <named-content xmlns:xlink="http://www.w3.org/1999/xlink" content-type="dwc:sex" xlink:type="simple">1 male 1 female</named-content>; lifeStage: <named-content xmlns:xlink="http://www.w3.org/1999/xlink" content-type="dwc:lifeStage" xlink:type="simple">adult</named-content>; <bold>Location:</bold> continent: <named-content xmlns:xlink="http://www.w3.org/1999/xlink" content-type="dwc:continent" xlink:type="simple">Asia</named-content>; country: <named-content xmlns:xlink="http://www.w3.org/1999/xlink" content-type="dwc:country" xlink:type="simple">China</named-content>; countryCode: <named-content xmlns:xlink="http://www.w3.org/1999/xlink" content-type="dwc:countryCode" xlink:type="simple">CN</named-content>; stateProvince: <named-content xmlns:xlink="http://www.w3.org/1999/xlink" content-type="dwc:stateProvince" xlink:type="simple">Xinjiang Uygur Autonomous Region</named-content>; county: <named-content xmlns:xlink="http://www.w3.org/1999/xlink" content-type="dwc:county" xlink:type="simple">Ili Kazakh Autonomous Prefecture, Yining City</named-content>; verbatimElevation: <named-content xmlns:xlink="http://www.w3.org/1999/xlink" content-type="dwc:verbatimElevation" xlink:type="simple">790 m</named-content>; verbatimLatitude: <named-content xmlns:xlink="http://www.w3.org/1999/xlink" content-type="dwc:verbatimLatitude" xlink:type="simple">43°54’34”N</named-content>; verbatimLongitude: <named-content xmlns:xlink="http://www.w3.org/1999/xlink" content-type="dwc:verbatimLongitude" xlink:type="simple">81°16’38”E</named-content>; <bold>Event:</bold> year: <named-content xmlns:xlink="http://www.w3.org/1999/xlink" content-type="dwc:year" xlink:type="simple">2023</named-content>; month: <named-content xmlns:xlink="http://www.w3.org/1999/xlink" content-type="dwc:month" xlink:type="simple">6</named-content>; day: <named-content xmlns:xlink="http://www.w3.org/1999/xlink" content-type="dwc:day" xlink:type="simple">25</named-content></p></list-item></list></tp:treatment-sec><tp:treatment-sec sec-type="Description"><title>Description</title><p><bold>Male</bold>: Total length 8.5, carapace 3.8 length, 3. 8 width, anterior width of carapace 2.1, opisthosoma 4.7 length, 3.5 width. Eyes AME 0.24, ALE 0.24, PME 0.23, PLE 0.25, AME–AME 0.20, AME–ALE 0.05, PME–PME 0.31, PME–PLE 0.30, AME–PME 0.21, ALE–PLE 0.18, clypeus height of AME 0.10, clypeus height of ALE 0.20. Spination: Palp: 121, 000, 1001; Fe: I–III 323, IV 321; Pa: I–IV 000; Ti: I–III 2124, IV 2024; Mt: I–III 2024, IV 3035. Measurements of palp and legs: Palp 4.8 (1.6, 0.4, 0.9, –, 1.9), I 20.0 (5.6, 1.8, 5.7, 5.2, 1.7), II 22.8 (6.6, 1.9, 6.6, 5.9, 1.8), III 15.2 (4.9, 1.4, 4.1, 3.6, 1.2), IV 17.2 (5.2, 1.5, 4.5, 4.5, 1.5). Leg formula: II-I-IV-III. Chelicerae with two anterior and five posterior teeth.</p><p>Palp as in diagnosis. Tibia almost three times longer than wide. Retrolateral tibial apophysis (RTA) horn-shaped, extended dorsally, arising from distal tibia. Cymbium almost 1.5 times longer than tibia. Subtegulum (ST) located basal-retrolaterally. Tegular apophysis (TA) massive, with serrated prolateral margin. Conductor (C) semicircular, covered by embolus (E) in ventral view. Embolus (E) curved and small, arising from tegulum at 12 o’clock position, with a small and pointed projection (Fig. <xref ref-type="fig" rid="F12701041">2</xref>).</p><p>Carapace light yellow, with brown fovea, head region with five brown longitudinal lines. Chelicerae brown, with brown hairs. Sternum light yellow. Endites and labium yellow, with white distal part. Palps and legs orange. Opisthosoma yellow, with brown spots, posterior dorsum with some yellow inverted V-shaped lines, venter with two yellow longitudinal lines. Spinnerets yellow (Fig. <xref ref-type="fig" rid="F12701045">4</xref>A and B).</p><p><bold>Female</bold>: Total length 10.3, carapace 4.4 length, 5.0 width, anterior width of carapace 2.9, opisthosoma 5.9 length, 4.0 width. Eyes AME 0.22, ALE 0.24, PME 0.23, PLE 0.23, AME–AME 0.31, AME–ALE 0.20, PME–PME 0.51, PME–PLE 0.39, AME–PME 0.39, ALE–PLE 0.30, clypeus height of AME 0.11, clypeus height of ALE 0.15. Spination: Palp: 131, 001, 1011, 1012; Fe: I 223, II–III 323, IV 321; Pa: I–IV 000; Ti: I–III 2024, IV 2004; Mt: I–III 2024, IV 3035. Measurements of palp and legs: Palp 5.6 (1.7, 0.6, 1.2, –, 2.1), I 19.0 (5.5, 2.1, 5.0, 4.7, 1.7), II 21.2 (6.2, 2.1, 5.8, 5.3, 1.8), III 15.2 (4.7, 1.7, 3.7, 3.7, 1.4), IV 16.7 (5.3, 1.7, 4.1, 4.2, 1.4). Leg formula: II-I-IV-III. Chelicerae with two to three anterior and six to seven posterior teeth.</p><p>Epigyne as in diagnosis. Epigynal field almost as long as wide. Lateral lobes (LL) almost two thirds length of epigynal field, with wide U-shaped anterior margins and median slit diverging triangularly posterior. Internal duct system with glandular pores (GP) close to copulatory openings (CO). Fertilisation ducts (FD) located posteriorly (Fig. <xref ref-type="fig" rid="F12701043">3</xref>).</p><p>Colouration as in male, generally lighter (Fig. <xref ref-type="fig" rid="F12701045">4</xref>C and D).</p></tp:treatment-sec><tp:treatment-sec sec-type="Diagnosis"><title>Diagnosis</title><p>Males of <italic><tp:taxon-name><tp:taxon-name-part taxon-name-part-type="genus" reg="Olios">Olios</tp:taxon-name-part><tp:taxon-name-part taxon-name-part-type="species" reg="sericeus">sericeus</tp:taxon-name-part></tp:taxon-name></italic> are similar to those of <italic><tp:taxon-name><tp:taxon-name-part taxon-name-part-type="genus" reg="Olios">O.</tp:taxon-name-part><tp:taxon-name-part taxon-name-part-type="species" reg="japonicus">japonicus</tp:taxon-name-part></tp:taxon-name></italic> Jäger &amp; Ono, 2000 (cf. Fig. <xref ref-type="fig" rid="F12701041">2</xref> and figs. 10–13 in <xref ref-type="bibr" rid="B12795783">Jäger and Ono (2000)</xref>) and <italic><tp:taxon-name><tp:taxon-name-part taxon-name-part-type="genus" reg="Olios">O.</tp:taxon-name-part><tp:taxon-name-part taxon-name-part-type="species" reg="mahabangkawitus">mahabangkawitus</tp:taxon-name-part></tp:taxon-name></italic> Barrion &amp; Litsinger, 1995 (cf. Fig. <xref ref-type="fig" rid="F12701041">2</xref> and fig. 166b in <xref ref-type="bibr" rid="B12795792">Barrion and Barrion (1995)</xref> and fig. 16 in <xref ref-type="bibr" rid="B12795783">Jäger and Ono (2000)</xref>) in having horn-shaped retrolateral tibial apophysis (RTA), basal-retrolaterally located subtegulum (ST), embolus (E) arising from tegulum at 12 o’clock position, but can be distinguished by: 1. Retrolateral tibial apophysis (RTA) extended dorsally in retrolateral view (vs. extended ventrally in <italic><tp:taxon-name><tp:taxon-name-part taxon-name-part-type="genus" reg="Olios">O.</tp:taxon-name-part><tp:taxon-name-part taxon-name-part-type="species" reg="japonicus">japonicus</tp:taxon-name-part></tp:taxon-name></italic> and <italic><tp:taxon-name><tp:taxon-name-part taxon-name-part-type="genus" reg="Olios">O.</tp:taxon-name-part><tp:taxon-name-part taxon-name-part-type="species" reg="mahabangkawitus">mahabangkawitus</tp:taxon-name-part></tp:taxon-name></italic>); 2. Tegular apophysis (TA) massive, almost three times wider than embolus (E) (vs. almost as wide as embolus (E) in <italic><tp:taxon-name><tp:taxon-name-part taxon-name-part-type="genus" reg="Olios">O.</tp:taxon-name-part><tp:taxon-name-part taxon-name-part-type="species" reg="japonicus">japonicus</tp:taxon-name-part></tp:taxon-name></italic> and <italic><tp:taxon-name><tp:taxon-name-part taxon-name-part-type="genus" reg="Olios">O.</tp:taxon-name-part><tp:taxon-name-part taxon-name-part-type="species" reg="mahabangkawitus">mahabangkawitus</tp:taxon-name-part></tp:taxon-name></italic>); and 3. Embolus (E) with a small and pointed projection (vs. absent in <italic><tp:taxon-name><tp:taxon-name-part taxon-name-part-type="genus" reg="Olios">O.</tp:taxon-name-part><tp:taxon-name-part taxon-name-part-type="species" reg="japonicus">japonicus</tp:taxon-name-part></tp:taxon-name></italic> and <italic><tp:taxon-name><tp:taxon-name-part taxon-name-part-type="genus" reg="Olios">O.</tp:taxon-name-part><tp:taxon-name-part taxon-name-part-type="species" reg="mahabangkawitus">mahabangkawitus</tp:taxon-name-part></tp:taxon-name></italic>). Females of <italic><tp:taxon-name><tp:taxon-name-part taxon-name-part-type="genus" reg="Olios">O.</tp:taxon-name-part><tp:taxon-name-part taxon-name-part-type="species" reg="sericeus">sericeus</tp:taxon-name-part></tp:taxon-name></italic> are similar to those of <italic><tp:taxon-name><tp:taxon-name-part taxon-name-part-type="genus" reg="Olios">O.</tp:taxon-name-part><tp:taxon-name-part taxon-name-part-type="species" reg="rossettii">rossettii</tp:taxon-name-part></tp:taxon-name></italic> (Leardi, 1901) (cf. Fig. <xref ref-type="fig" rid="F12701043">3</xref> and figs. 153–155 in <xref ref-type="bibr" rid="B12700864">Jäger (2020)</xref>) in having touching lateral lobes (LL), but can be distinguished by: 1. Anterior margins of lateral lobes (LL) wide U-shaped (vs. V-shaped in <italic><tp:taxon-name><tp:taxon-name-part taxon-name-part-type="genus" reg="Olios">O.</tp:taxon-name-part><tp:taxon-name-part taxon-name-part-type="species" reg="rossettii">rossettii</tp:taxon-name-part></tp:taxon-name></italic>); and 2. Median slit diverging triangularly posteriorly (vs. not diverging in <italic><tp:taxon-name><tp:taxon-name-part taxon-name-part-type="genus" reg="Olios">O.</tp:taxon-name-part><tp:taxon-name-part taxon-name-part-type="species" reg="rossettii">rossettii</tp:taxon-name-part></tp:taxon-name></italic>).</p></tp:treatment-sec><tp:treatment-sec sec-type="Distribution"><title>Distribution</title><p>China (Xinjiang Uygur Autonomous Region, new record, Fig. <xref ref-type="fig" rid="F12701055">9</xref>), Afghanistan, Azerbaijan, Georgia, Iran, Kazakhstan, Kyrgyzstan, Tajikistan, Turkmenistan, Ukraine, Uzbekistan.</p></tp:treatment-sec><tp:treatment-sec sec-type="Notes"><title>Notes</title><p><italic><tp:taxon-name><tp:taxon-name-part taxon-name-part-type="genus" reg="Olios">Olios</tp:taxon-name-part><tp:taxon-name-part taxon-name-part-type="species" reg="sericeus">sericeus</tp:taxon-name-part></tp:taxon-name></italic> belongs to the <italic><tp:taxon-name><tp:taxon-name-part taxon-name-part-type="genus" reg="Olios">Olios</tp:taxon-name-part><tp:taxon-name-part taxon-name-part-type="species" reg="rossettii">rossettii</tp:taxon-name-part></tp:taxon-name></italic>-group, which is characterised by a small U-shaped embolus (E) arising centrally to sub-centrally from the tegulum in males and strongly sclerotised epigyne with a hardly traceable internal duct system in females (<xref ref-type="bibr" rid="B12700864">Jäger 2020</xref>). This species was originally described by Kroneberg 150 years ago based on two male and seven female specimens from Uzbekistan and Kyrgyzstan (<xref ref-type="bibr" rid="B12701065">Kroneberg 1875</xref>); since then, few additional descriptions of this species have been provided (<xref ref-type="bibr" rid="B12700873">Jäger and Otto 2007</xref>, <xref ref-type="bibr" rid="B12700980">Tabrizi et al. 2015</xref>, <xref ref-type="bibr" rid="B12700918">Moradmand et al. 2015</xref>, <xref ref-type="bibr" rid="B12700927">Nadolny and Yemets 2024</xref>). Therefore, we re-describe <italic><tp:taxon-name><tp:taxon-name-part taxon-name-part-type="genus" reg="Olios">O.</tp:taxon-name-part><tp:taxon-name-part taxon-name-part-type="species" reg="sericeus">sericeus</tp:taxon-name-part></tp:taxon-name></italic>, based on specimens collected from Xinjiang Uygur Autonomous Region, China.</p><p><xref ref-type="bibr" rid="B12700927">Nadolny and Yemets (2024)</xref> noted that specimens of <italic><tp:taxon-name><tp:taxon-name-part taxon-name-part-type="genus" reg="Olios">O.</tp:taxon-name-part><tp:taxon-name-part taxon-name-part-type="species" reg="sericeus">sericeus</tp:taxon-name-part></tp:taxon-name></italic> from Crimea and Asia show differences in the details of their copulatory organs. Specimens from Crimea have a longer cymbium and the vulva is three times wider than epigynal collar. In contrast, specimens from Asia have a shorter cymbium and the vulva is twice as wide as the epigynal collar. Our specimens from Xinjiang Uygur Autonomous Region, China, match the characteristics of the Asian specimens provided by <xref ref-type="bibr" rid="B12700927">Nadolny and Yemets (2024)</xref>.</p></tp:treatment-sec><tp:treatment-sec><!--Section generated to contain objects referenced in tp:taxon-treatment.--><fig id="F12701041" position="float" orientation="portrait"><object-id xmlns:xlink="http://www.w3.org/1999/xlink" content-type="arpha" xlink:type="simple">F3BD1DB4-8FE7-5729-B675-E9007E6A6FBB</object-id><object-id xmlns:xlink="http://www.w3.org/1999/xlink" content-type="doi" xlink:type="simple">10.3897/BDJ.13.e153724.figure2</object-id><label>Figure 2.</label><caption><p>Left male palp of <italic><tp:taxon-name><tp:taxon-name-part taxon-name-part-type="genus" reg="Olios">Olios</tp:taxon-name-part><tp:taxon-name-part taxon-name-part-type="species" reg="sericeus">sericeus</tp:taxon-name-part></tp:taxon-name></italic> (Kroneberg, 1875) from Xinjiang Uygur Autonomous Region, China. <bold>A</bold> prolateral view; <bold>B</bold> ventral view; <bold>C</bold> retrolateral view; <bold>D</bold> embolus, ventral view; <bold>E</bold> embolus, retrolateral view. Abbreviations: C conductor; E embolus; RTA retrolateral tibial apophysis; Sp spermophor; ST subtegulum; TA tegular apophysis. Scale bars: 0.5 mm (<bold>A–C</bold>); 0.1 mm (<bold>D, E</bold>).</p></caption><graphic xmlns:xlink="http://www.w3.org/1999/xlink" xlink:href="bdj-13-e153724-g002.png" position="float" id="oo_1288589.png" orientation="portrait" xlink:type="simple"><uri content-type="original_file" xlink:type="simple">https://binary.pensoft.net/fig/1288589</uri></graphic></fig><fig id="F12701045" position="float" orientation="portrait"><object-id xmlns:xlink="http://www.w3.org/1999/xlink" content-type="arpha" xlink:type="simple">DA23166D-8E68-5397-897D-5B1E45A6CF76</object-id><object-id xmlns:xlink="http://www.w3.org/1999/xlink" content-type="doi" xlink:type="simple">10.3897/BDJ.13.e153724.figure4</object-id><label>Figure 4.</label><caption><p>Habitus of <italic><tp:taxon-name><tp:taxon-name-part taxon-name-part-type="genus" reg="Olios">Olios</tp:taxon-name-part><tp:taxon-name-part taxon-name-part-type="species" reg="sericeus">sericeus</tp:taxon-name-part></tp:taxon-name></italic> (Kroneberg, 1875) from Xinjiang Uygur Autonomous Region, China. <bold>A</bold> male, dorsal view; <bold>B</bold> male, ventral view; <bold>C</bold> female, dorsal view; <bold>D</bold> female, ventral view. Scale bars: 2 mm.</p></caption><graphic xmlns:xlink="http://www.w3.org/1999/xlink" xlink:href="bdj-13-e153724-g004.png" position="float" id="oo_1288591.png" orientation="portrait" xlink:type="simple"><uri content-type="original_file" xlink:type="simple">https://binary.pensoft.net/fig/1288591</uri></graphic></fig><fig id="F12701043" position="float" orientation="portrait"><object-id xmlns:xlink="http://www.w3.org/1999/xlink" content-type="arpha" xlink:type="simple">41A2015B-0026-509E-B2E7-DC3CAD9BF8E5</object-id><object-id xmlns:xlink="http://www.w3.org/1999/xlink" content-type="doi" xlink:type="simple">10.3897/BDJ.13.e153724.figure3</object-id><label>Figure 3.</label><caption><p>Epigyne of <italic><tp:taxon-name><tp:taxon-name-part taxon-name-part-type="genus" reg="Olios">Olios</tp:taxon-name-part><tp:taxon-name-part taxon-name-part-type="species" reg="sericeus">sericeus</tp:taxon-name-part></tp:taxon-name></italic> (Kroneberg, 1875) from Xinjiang Uygur Autonomous Region, China. <bold>A</bold> ventral view; <bold>B</bold> dorsal view. Abbreviations: CD copulatory duct; CO copulatory opening; FD fertilisation duct; GP glandular pore; LL lateral lobe; MS median septum. Scale bars: 0.5 mm.</p></caption><graphic xmlns:xlink="http://www.w3.org/1999/xlink" xlink:href="bdj-13-e153724-g003.png" position="float" id="oo_1288590.png" orientation="portrait" xlink:type="simple"><uri content-type="original_file" xlink:type="simple">https://binary.pensoft.net/fig/1288590</uri></graphic></fig><fig id="F12701055" position="float" orientation="portrait"><object-id xmlns:xlink="http://www.w3.org/1999/xlink" content-type="arpha" xlink:type="simple">E86CE505-089F-5B1F-9825-AFF06A443B9B</object-id><object-id xmlns:xlink="http://www.w3.org/1999/xlink" content-type="doi" xlink:type="simple">10.3897/BDJ.13.e153724.figure9</object-id><label>Figure 9.</label><caption><p>Collection locality of sparassid specimens in the current paper from China. <bold>1</bold> <italic><tp:taxon-name><tp:taxon-name-part taxon-name-part-type="genus" reg="Heteropoda">Heteropoda</tp:taxon-name-part><tp:taxon-name-part taxon-name-part-type="species" reg="acris">acris</tp:taxon-name-part></tp:taxon-name></italic> Korai &amp; Jäger, 2024; <bold>2</bold> <italic><tp:taxon-name><tp:taxon-name-part taxon-name-part-type="genus" reg="Olios">Olios</tp:taxon-name-part><tp:taxon-name-part taxon-name-part-type="species" reg="sericeus">sericeus</tp:taxon-name-part></tp:taxon-name></italic> (Kroneberg, 1875); <bold>3</bold> <italic><tp:taxon-name><tp:taxon-name-part taxon-name-part-type="genus" reg="Olios">O.</tp:taxon-name-part><tp:taxon-name-part taxon-name-part-type="species" reg="suung">suung</tp:taxon-name-part></tp:taxon-name></italic> Jäger, 2012; <bold>4</bold> <italic><tp:taxon-name><tp:taxon-name-part taxon-name-part-type="genus" reg="Rhitymna">Rhitymna</tp:taxon-name-part><tp:taxon-name-part taxon-name-part-type="species" reg="plana">plana</tp:taxon-name-part></tp:taxon-name></italic> Jäger, 2003; <bold>5</bold> <italic><tp:taxon-name><tp:taxon-name-part taxon-name-part-type="genus" reg="Thelcticopis">Thelcticopis</tp:taxon-name-part><tp:taxon-name-part taxon-name-part-type="species" reg="lini">lini</tp:taxon-name-part></tp:taxon-name></italic> sp. nov.</p></caption><graphic xmlns:xlink="http://www.w3.org/1999/xlink" xlink:href="bdj-13-e153724-g009.png" position="float" id="oo_1298529.png" orientation="portrait" xlink:type="simple"><uri content-type="original_file" xlink:type="simple">https://binary.pensoft.net/fig/1298529</uri></graphic></fig></tp:treatment-sec><ref-list><ref id="B12701065"><element-citation xmlns:xlink="http://www.w3.org/1999/xlink" publication-type="chapter" xlink:type="simple"><person-group person-group-type="author"><name name-style="western"><surname>Kroneberg</surname><given-names>A.</given-names></name></person-group><year>1875</year><chapter-title>
            <italic>Araneae</italic>
          </chapter-title><person-group person-group-type="editor"><name name-style="western"><surname>Fedtschenko</surname><given-names>A. P.</given-names></name></person-group><source>Puteshestvie v Tourkestan. Reisen in Turkestan. Zoologischer Theil</source><volume>19 (3)</volume><publisher-name>Nachrichten der Gesellschaft der Freunde der Naturwissenschaften zu Moskau</publisher-name><size units="page">1‒58</size></element-citation></ref><ref id="B12700954"><element-citation xmlns:xlink="http://www.w3.org/1999/xlink" publication-type="article" xlink:type="simple"><person-group person-group-type="author"><name name-style="western"><surname>Simon</surname><given-names>E.</given-names></name></person-group><year>1880</year><article-title>Révision de la famille des <tp:taxon-name><tp:taxon-name-part taxon-name-part-type="family">Sparassidae</tp:taxon-name-part></tp:taxon-name> (Arachnides)</article-title><source>Actes de la Société Linnéenne de Bordeaux</source><volume>34</volume><issue>2/3/4</issue><fpage>223</fpage><lpage>351</lpage></element-citation></ref><ref id="B12700873"><element-citation xmlns:xlink="http://www.w3.org/1999/xlink" publication-type="article" xlink:type="simple"><person-group person-group-type="author"><name name-style="western"><surname>Jäger</surname><given-names>P.</given-names></name><name name-style="western"><surname>Otto</surname><given-names>S.</given-names></name></person-group><year>2007</year><article-title>New records of <italic><tp:taxon-name><tp:taxon-name-part taxon-name-part-type="genus" reg="Olios">Olios</tp:taxon-name-part><tp:taxon-name-part taxon-name-part-type="species" reg="sericeus">sericeus</tp:taxon-name-part></tp:taxon-name></italic> (Kroneberg 1875) with notes on its taxonomy and biogeography (<tp:taxon-name><tp:taxon-name-part taxon-name-part-type="genus" reg="Araneae">Araneae</tp:taxon-name-part></tp:taxon-name>: <tp:taxon-name><tp:taxon-name-part taxon-name-part-type="family">Sparassidae</tp:taxon-name-part></tp:taxon-name>: <tp:taxon-name><tp:taxon-name-part taxon-name-part-type="subfamily">Sparassinae</tp:taxon-name-part></tp:taxon-name>)</article-title><source>Revista Ibérica de Aracnología</source><volume>14</volume><fpage>19</fpage><lpage>24</lpage></element-citation></ref><ref id="B12700980"><element-citation xmlns:xlink="http://www.w3.org/1999/xlink" publication-type="article" xlink:type="simple"><person-group person-group-type="author"><name name-style="western"><surname>Tabrizi</surname><given-names>S. S.</given-names></name><name name-style="western"><surname>Rad</surname><given-names>S. P.</given-names></name><name name-style="western"><surname>Hedayati</surname><given-names>Z.</given-names></name></person-group><year>2015</year><article-title>A new record for the spider fauna of Iran: <italic><tp:taxon-name><tp:taxon-name-part taxon-name-part-type="genus" reg="Olios">Olios</tp:taxon-name-part><tp:taxon-name-part taxon-name-part-type="species" reg="sericeus">sericeus</tp:taxon-name-part></tp:taxon-name></italic> (<tp:taxon-name><tp:taxon-name-part taxon-name-part-type="genus" reg="Araneae">Araneae</tp:taxon-name-part></tp:taxon-name>: <tp:taxon-name><tp:taxon-name-part taxon-name-part-type="family">Sparassidae</tp:taxon-name-part></tp:taxon-name>)</article-title><source>Turkish Journal of Zoology</source><volume>39</volume><fpage>338</fpage><lpage>339</lpage><pub-id pub-id-type="doi">10.3906/zoo-1401-59</pub-id></element-citation></ref><ref id="B12700918"><element-citation xmlns:xlink="http://www.w3.org/1999/xlink" publication-type="article" xlink:type="simple"><person-group person-group-type="author"><name name-style="western"><surname>Moradmand</surname><given-names>M.</given-names></name><name name-style="western"><surname>Mirshamsi</surname><given-names>O.</given-names></name><name name-style="western"><surname>Hula</surname><given-names>V.</given-names></name></person-group><year>2015</year><article-title>New records of the huntsman spider genus <italic><tp:taxon-name><tp:taxon-name-part taxon-name-part-type="genus" reg="Olios">Olios</tp:taxon-name-part></tp:taxon-name></italic> (<tp:taxon-name><tp:taxon-name-part taxon-name-part-type="genus" reg="Araneae">Araneae</tp:taxon-name-part></tp:taxon-name>: <tp:taxon-name><tp:taxon-name-part taxon-name-part-type="family">Sparassidae</tp:taxon-name-part></tp:taxon-name>) from Iran, Iraq and Afghanistan</article-title><source>Zoology in the Middle East</source><volume>61</volume><issue>1</issue><fpage>76</fpage><lpage>80</lpage><pub-id pub-id-type="doi">10.1080/09397140.2014.985505</pub-id></element-citation></ref><ref id="B12700882"><element-citation xmlns:xlink="http://www.w3.org/1999/xlink" publication-type="article" xlink:type="simple"><person-group person-group-type="author"><name name-style="western"><surname>Khasayeva</surname><given-names>S. I.</given-names></name><name name-style="western"><surname>Huseynov</surname><given-names>E. F.</given-names></name></person-group><year>2019</year><article-title>New records of spiders (<tp:taxon-name><tp:taxon-name-part taxon-name-part-type="class">Arachnida</tp:taxon-name-part></tp:taxon-name>, <tp:taxon-name><tp:taxon-name-part taxon-name-part-type="order">Aranei</tp:taxon-name-part></tp:taxon-name>) from Azerbaijan</article-title><source>Euroasian Entomological Journal</source><volume>18</volume><issue>5</issue><fpage>357</fpage><lpage>361</lpage><pub-id pub-id-type="doi">10.15298/euroasentj.18.5.09</pub-id></element-citation></ref><ref id="B12700927"><element-citation xmlns:xlink="http://www.w3.org/1999/xlink" publication-type="article" xlink:type="simple"><person-group person-group-type="author"><name name-style="western"><surname>Nadolny</surname><given-names>A. A.</given-names></name><name name-style="western"><surname>Yemets</surname><given-names>M. D.</given-names></name></person-group><year>2024</year><article-title>Identification of synanthropic huntsman spider findings (<tp:taxon-name><tp:taxon-name-part taxon-name-part-type="order">Aranei</tp:taxon-name-part></tp:taxon-name>, <tp:taxon-name><tp:taxon-name-part taxon-name-part-type="family">Sparassidae</tp:taxon-name-part></tp:taxon-name>) with notes on the species composition in Crimea</article-title><source>Biodiversity and Sustainable Development</source><volume>9</volume><issue>2</issue><fpage>11</fpage><lpage>16</lpage><pub-id pub-id-type="doi">10.21072/eco.2024.09.2.02</pub-id></element-citation></ref><ref id="B12795783"><element-citation xmlns:xlink="http://www.w3.org/1999/xlink" publication-type="article" xlink:type="simple"><person-group person-group-type="author"><name name-style="western"><surname>Jäger</surname><given-names>P.</given-names></name><name name-style="western"><surname>Ono</surname><given-names>H.</given-names></name></person-group><year>2000</year><article-title><tp:taxon-name><tp:taxon-name-part taxon-name-part-type="family">Sparassidae</tp:taxon-name-part></tp:taxon-name> of Japan. I. New species of <italic><tp:taxon-name><tp:taxon-name-part taxon-name-part-type="genus" reg="Olios">Olios</tp:taxon-name-part></tp:taxon-name></italic>, <italic><tp:taxon-name><tp:taxon-name-part taxon-name-part-type="genus" reg="Heteropoda">Heteropoda</tp:taxon-name-part></tp:taxon-name></italic>, and <italic><tp:taxon-name><tp:taxon-name-part taxon-name-part-type="genus" reg="Sinopoda">Sinopoda</tp:taxon-name-part></tp:taxon-name></italic>, with notes on some known species (<tp:taxon-name><tp:taxon-name-part taxon-name-part-type="genus" reg="Araneae">Araneae</tp:taxon-name-part></tp:taxon-name>: <tp:taxon-name><tp:taxon-name-part taxon-name-part-type="family">Sparassidae</tp:taxon-name-part></tp:taxon-name>: <tp:taxon-name><tp:taxon-name-part taxon-name-part-type="subfamily">Sparassinae</tp:taxon-name-part></tp:taxon-name> and <tp:taxon-name><tp:taxon-name-part taxon-name-part-type="subfamily">Heteropodinae</tp:taxon-name-part></tp:taxon-name>)</article-title><source>Acta Arachnologica</source><volume>49</volume><issue>1</issue><fpage>41</fpage><lpage>60</lpage><pub-id pub-id-type="doi">10.2476/asjaa.49.41</pub-id></element-citation></ref><ref id="B12795792"><element-citation xmlns:xlink="http://www.w3.org/1999/xlink" publication-type="book" xlink:type="simple"><person-group person-group-type="author"><name name-style="western"><surname>Barrion</surname><given-names>A. T.</given-names></name><name name-style="western"><surname>Barrion</surname><given-names>A. T.</given-names></name></person-group><year>1995</year><source>Riceland spiders of South and Southeast Asia</source><publisher-name>CAB International</publisher-name><publisher-loc>Wallingford, UK</publisher-loc><size units="page">700</size></element-citation></ref><ref id="B12700864"><element-citation xmlns:xlink="http://www.w3.org/1999/xlink" publication-type="article" xlink:type="simple"><person-group person-group-type="author"><name name-style="western"><surname>Jäger</surname><given-names>P.</given-names></name></person-group><year>2020</year><article-title>The spider genus <italic><tp:taxon-name><tp:taxon-name-part taxon-name-part-type="genus" reg="Olios">Olios</tp:taxon-name-part></tp:taxon-name></italic> Walckenaer, 1837 (<tp:taxon-name><tp:taxon-name-part taxon-name-part-type="genus" reg="Araneae">Araneae</tp:taxon-name-part></tp:taxon-name>: <tp:taxon-name><tp:taxon-name-part taxon-name-part-type="family">Sparassidae</tp:taxon-name-part></tp:taxon-name>) - Part 1: species groups, diagnoses, identification keys, distribution maps and revision of the <italic>argelasius</italic>-, <italic>coenobitus</italic>- and <italic>auricomis</italic>-groups</article-title><source>Zootaxa</source><volume>4866</volume><issue>1</issue><fpage>1</fpage><lpage>119</lpage><pub-id pub-id-type="doi">10.11646/zootaxa.4866.1.1</pub-id></element-citation></ref></ref-list></tp:taxon-treatment>
