# Supplementary material for: New data on the huntsman spiders (Araneae, Sparassidae) of China
Source: Biodivers Data J. 2025 Apr 11;13:e153724. doi: 10.3897/BDJ.13.e153724 (PMC12008726; doi:10.3897/BDJ.13.e153724)
Supplement: XML Treatment for Olios suung [file BDJ.13.e153724-treatment3.xml]

<!DOCTYPE tp:taxon-treatment
  PUBLIC "-//TaxonX//DTD Taxonomic Treatment Publishing DTD v0 20100105//EN" "tax-treatment-NSO.dtd">
<tp:taxon-treatment xmlns:tp="http://www.plazi.org/taxpub"><tp:treatment-meta><mixed-citation publication-type="journal"><person-group><name><surname>Hu</surname><given-names>Changhao</given-names></name><name><surname>Zhang</surname><given-names>He</given-names></name><name><surname>Zhong</surname><given-names>Yang</given-names></name></person-group><article-title>New data on the huntsman spiders (<tp:taxon-name><tp:taxon-name-part taxon-name-part-type="genus" reg="Araneae">Araneae</tp:taxon-name-part></tp:taxon-name>, <tp:taxon-name><tp:taxon-name-part taxon-name-part-type="family">Sparassidae</tp:taxon-name-part></tp:taxon-name>) of China</article-title><source>Biodivers Data J</source><day>11</day><month>04</month><year>2025</year><volume>13</volume><pub-id pub-id-type="doi">10.3897/BDJ.13.e153724</pub-id></mixed-citation></tp:treatment-meta><tp:nomenclature><tp:taxon-name>
            <object-id xmlns:xlink="http://www.w3.org/1999/xlink" content-type="arpha" xlink:type="simple">B587DD68-C342-56A2-A2C1-E2661B43E1A2</object-id>
            <tp:taxon-name-part taxon-name-part-type="genus">Olios</tp:taxon-name-part>
            <tp:taxon-name-part taxon-name-part-type="species">suung</tp:taxon-name-part>
          </tp:taxon-name><tp:taxon-authority>Jäger, 2012</tp:taxon-authority><tp:nomenclature-citation-list><tp:nomenclature-citation><tp:taxon-name>
                <tp:taxon-name-part taxon-name-part-type="genus" reg="Olios">Olios</tp:taxon-name-part>
                <tp:taxon-name-part taxon-name-part-type="species" reg="suung">suung</tp:taxon-name-part>
              </tp:taxon-name><comment>: <xref ref-type="bibr" rid="B12700846">Jäger (2012)</xref>: 64, figs. 9–12 and 24–26 (description of male).</comment></tp:nomenclature-citation></tp:nomenclature-citation-list></tp:nomenclature><tp:treatment-sec sec-type="materials"><title>Materials</title><list list-type="alpha-lower" list-content="occurrences"><list-item><p><bold>Type status:</bold> <named-content xmlns:xlink="http://www.w3.org/1999/xlink" content-type="dwc:typeStatus" xlink:type="simple">Other material</named-content>. <bold>Occurrence:</bold> recordedBy: <named-content xmlns:xlink="http://www.w3.org/1999/xlink" content-type="dwc:recordedBy" xlink:type="simple">Chaotai Wei</named-content>; individualCount: <named-content xmlns:xlink="http://www.w3.org/1999/xlink" content-type="dwc:individualCount" xlink:type="simple">1</named-content>; sex: <named-content xmlns:xlink="http://www.w3.org/1999/xlink" content-type="dwc:sex" xlink:type="simple">male</named-content>; lifeStage: <named-content xmlns:xlink="http://www.w3.org/1999/xlink" content-type="dwc:lifeStage" xlink:type="simple">adult</named-content>; <bold>Location:</bold> continent: <named-content xmlns:xlink="http://www.w3.org/1999/xlink" content-type="dwc:continent" xlink:type="simple">Asia</named-content>; country: <named-content xmlns:xlink="http://www.w3.org/1999/xlink" content-type="dwc:country" xlink:type="simple">China</named-content>; countryCode: <named-content xmlns:xlink="http://www.w3.org/1999/xlink" content-type="dwc:countryCode" xlink:type="simple">CN</named-content>; stateProvince: <named-content xmlns:xlink="http://www.w3.org/1999/xlink" content-type="dwc:stateProvince" xlink:type="simple">Yunnan Province</named-content>; county: <named-content xmlns:xlink="http://www.w3.org/1999/xlink" content-type="dwc:county" xlink:type="simple">Xishuangbanna Dai Autonomous Prefecture, Jinghong City</named-content>; verbatimLocality: <named-content xmlns:xlink="http://www.w3.org/1999/xlink" content-type="dwc:verbatimLocality" xlink:type="simple">rubber forest on the edge of urban area</named-content>; verbatimElevation: <named-content xmlns:xlink="http://www.w3.org/1999/xlink" content-type="dwc:verbatimElevation" xlink:type="simple">1318 m</named-content>; verbatimLatitude: <named-content xmlns:xlink="http://www.w3.org/1999/xlink" content-type="dwc:verbatimLatitude" xlink:type="simple">22°01’18”N</named-content>; verbatimLongitude: <named-content xmlns:xlink="http://www.w3.org/1999/xlink" content-type="dwc:verbatimLongitude" xlink:type="simple">100°58’21”E</named-content>; <bold>Event:</bold> year: <named-content xmlns:xlink="http://www.w3.org/1999/xlink" content-type="dwc:year" xlink:type="simple">2016</named-content>; month: <named-content xmlns:xlink="http://www.w3.org/1999/xlink" content-type="dwc:month" xlink:type="simple">3</named-content>; day: <named-content xmlns:xlink="http://www.w3.org/1999/xlink" content-type="dwc:day" xlink:type="simple">6</named-content></p></list-item></list></tp:treatment-sec><tp:treatment-sec sec-type="Description"><title>Description</title><p>See <xref ref-type="bibr" rid="B12700846">Jäger (2012)</xref> (Figs <xref ref-type="fig" rid="F12701047">5</xref>, <xref ref-type="fig" rid="F12701053">8</xref>A and B).</p></tp:treatment-sec><tp:treatment-sec sec-type="Diagnosis"><title>Diagnosis</title><p>See <xref ref-type="bibr" rid="B12700846">Jäger (2012)</xref>.</p></tp:treatment-sec><tp:treatment-sec sec-type="Distribution"><title>Distribution</title><p>China (Yunnan Province, new record, Fig. <xref ref-type="fig" rid="F12701055">9</xref>), Laos.</p></tp:treatment-sec><tp:treatment-sec><!--Section generated to contain objects referenced in tp:taxon-treatment.--><fig id="F12701047" position="float" orientation="portrait"><object-id xmlns:xlink="http://www.w3.org/1999/xlink" content-type="arpha" xlink:type="simple">1E7899A6-A809-58AC-8BFF-119C65DAF4E5</object-id><object-id xmlns:xlink="http://www.w3.org/1999/xlink" content-type="doi" xlink:type="simple">10.3897/BDJ.13.e153724.figure5</object-id><label>Figure 5.</label><caption><p>Left male palp of <italic><tp:taxon-name><tp:taxon-name-part taxon-name-part-type="genus" reg="Olios">Olios</tp:taxon-name-part><tp:taxon-name-part taxon-name-part-type="species" reg="suung">suung</tp:taxon-name-part></tp:taxon-name></italic> Jäger, 2012 from Yunnan Province, China. <bold>A</bold> prolateral view; <bold>B</bold> ventral view; <bold>C</bold> retrolateral view. Abbreviations: C conductor; E embolus; O basal embolic outgrowth; RTA retrolateral tibial apophysis; Sp spermophor; TA tegular apophysis. Scale bars: 0.5 mm.</p></caption><graphic xmlns:xlink="http://www.w3.org/1999/xlink" xlink:href="bdj-13-e153724-g005.png" position="float" id="oo_1288592.png" orientation="portrait" xlink:type="simple"><uri content-type="original_file" xlink:type="simple">https://binary.pensoft.net/fig/1288592</uri></graphic></fig><fig id="F12701053" position="float" orientation="portrait"><object-id xmlns:xlink="http://www.w3.org/1999/xlink" content-type="arpha" xlink:type="simple">79E2F428-09DA-5DCF-B9B9-DB07FA769229</object-id><object-id xmlns:xlink="http://www.w3.org/1999/xlink" content-type="doi" xlink:type="simple">10.3897/BDJ.13.e153724.figure8</object-id><label>Figure 8.</label><caption><p>Male habitus. <bold>A, B</bold> <italic><tp:taxon-name><tp:taxon-name-part taxon-name-part-type="genus" reg="Olios">Olios</tp:taxon-name-part><tp:taxon-name-part taxon-name-part-type="species" reg="suung">suung</tp:taxon-name-part></tp:taxon-name></italic> Jäger, 2012 from Yunnan Province, China; <bold>C, D</bold> <italic><tp:taxon-name><tp:taxon-name-part taxon-name-part-type="genus" reg="Rhitymna">Rhitymna</tp:taxon-name-part><tp:taxon-name-part taxon-name-part-type="species" reg="plana">plana</tp:taxon-name-part></tp:taxon-name></italic> Jäger, 2003 from Guangxi Zhuang Autonomous Region, China; <bold>E, F</bold> <italic><tp:taxon-name><tp:taxon-name-part taxon-name-part-type="genus" reg="Thelcticopis">Thelcticopis</tp:taxon-name-part><tp:taxon-name-part taxon-name-part-type="species" reg="lini">lini</tp:taxon-name-part></tp:taxon-name></italic> sp. nov. from Hainan Province, China. <bold>A, C, E</bold> dorsal view; <bold>B, D, F</bold> ventral view. Scale bars: 2 mm.</p></caption><graphic xmlns:xlink="http://www.w3.org/1999/xlink" xlink:href="bdj-13-e153724-g008.png" position="float" id="oo_1288595.png" orientation="portrait" xlink:type="simple"><uri content-type="original_file" xlink:type="simple">https://binary.pensoft.net/fig/1288595</uri></graphic></fig><fig id="F12701055" position="float" orientation="portrait"><object-id xmlns:xlink="http://www.w3.org/1999/xlink" content-type="arpha" xlink:type="simple">E86CE505-089F-5B1F-9825-AFF06A443B9B</object-id><object-id xmlns:xlink="http://www.w3.org/1999/xlink" content-type="doi" xlink:type="simple">10.3897/BDJ.13.e153724.figure9</object-id><label>Figure 9.</label><caption><p>Collection locality of sparassid specimens in the current paper from China. <bold>1</bold> <italic><tp:taxon-name><tp:taxon-name-part taxon-name-part-type="genus" reg="Heteropoda">Heteropoda</tp:taxon-name-part><tp:taxon-name-part taxon-name-part-type="species" reg="acris">acris</tp:taxon-name-part></tp:taxon-name></italic> Korai &amp; Jäger, 2024; <bold>2</bold> <italic><tp:taxon-name><tp:taxon-name-part taxon-name-part-type="genus" reg="Olios">Olios</tp:taxon-name-part><tp:taxon-name-part taxon-name-part-type="species" reg="sericeus">sericeus</tp:taxon-name-part></tp:taxon-name></italic> (Kroneberg, 1875); <bold>3</bold> <italic><tp:taxon-name><tp:taxon-name-part taxon-name-part-type="genus" reg="Olios">O.</tp:taxon-name-part><tp:taxon-name-part taxon-name-part-type="species" reg="suung">suung</tp:taxon-name-part></tp:taxon-name></italic> Jäger, 2012; <bold>4</bold> <italic><tp:taxon-name><tp:taxon-name-part taxon-name-part-type="genus" reg="Rhitymna">Rhitymna</tp:taxon-name-part><tp:taxon-name-part taxon-name-part-type="species" reg="plana">plana</tp:taxon-name-part></tp:taxon-name></italic> Jäger, 2003; <bold>5</bold> <italic><tp:taxon-name><tp:taxon-name-part taxon-name-part-type="genus" reg="Thelcticopis">Thelcticopis</tp:taxon-name-part><tp:taxon-name-part taxon-name-part-type="species" reg="lini">lini</tp:taxon-name-part></tp:taxon-name></italic> sp. nov.</p></caption><graphic xmlns:xlink="http://www.w3.org/1999/xlink" xlink:href="bdj-13-e153724-g009.png" position="float" id="oo_1298529.png" orientation="portrait" xlink:type="simple"><uri content-type="original_file" xlink:type="simple">https://binary.pensoft.net/fig/1298529</uri></graphic></fig></tp:treatment-sec><ref-list><ref id="B12700846"><element-citation xmlns:xlink="http://www.w3.org/1999/xlink" publication-type="article" xlink:type="simple"><person-group person-group-type="author"><name name-style="western"><surname>Jäger</surname><given-names>P.</given-names></name></person-group><year>2012</year><article-title>New species of the spider genus <italic><tp:taxon-name><tp:taxon-name-part taxon-name-part-type="genus" reg="Olios">Olios</tp:taxon-name-part></tp:taxon-name></italic> Walckenaer, 1837 (<tp:taxon-name><tp:taxon-name-part taxon-name-part-type="genus" reg="Araneae">Araneae</tp:taxon-name-part></tp:taxon-name>: <tp:taxon-name><tp:taxon-name-part taxon-name-part-type="family">Sparassidae</tp:taxon-name-part></tp:taxon-name>: <tp:taxon-name><tp:taxon-name-part taxon-name-part-type="subfamily">Sparassinae</tp:taxon-name-part></tp:taxon-name>) from Laos</article-title><source>Zootaxa</source><volume>3228</volume><fpage>61</fpage><lpage>68</lpage><pub-id pub-id-type="doi">10.11646/zootaxa.3228.1.3</pub-id></element-citation></ref></ref-list></tp:taxon-treatment>
