# Supplementary material for: New data on the huntsman spiders (Araneae, Sparassidae) of China
Source: Biodivers Data J. 2025 Apr 11;13:e153724. doi: 10.3897/BDJ.13.e153724 (PMC12008726; doi:10.3897/BDJ.13.e153724)
Supplement: XML Treatment for Thelcticopis lini [file BDJ.13.e153724-treatment5.xml]

<!DOCTYPE tp:taxon-treatment
  PUBLIC "-//TaxonX//DTD Taxonomic Treatment Publishing DTD v0 20100105//EN" "tax-treatment-NSO.dtd">
<tp:taxon-treatment xmlns:tp="http://www.plazi.org/taxpub"><tp:treatment-meta><mixed-citation publication-type="journal"><person-group><name><surname>Hu</surname><given-names>Changhao</given-names></name><name><surname>Zhang</surname><given-names>He</given-names></name><name><surname>Zhong</surname><given-names>Yang</given-names></name></person-group><article-title>New data on the huntsman spiders (<tp:taxon-name><tp:taxon-name-part taxon-name-part-type="genus" reg="Araneae">Araneae</tp:taxon-name-part></tp:taxon-name>, <tp:taxon-name><tp:taxon-name-part taxon-name-part-type="family">Sparassidae</tp:taxon-name-part></tp:taxon-name>) of China</article-title><source>Biodivers Data J</source><day>11</day><month>04</month><year>2025</year><volume>13</volume><pub-id pub-id-type="doi">10.3897/BDJ.13.e153724</pub-id></mixed-citation></tp:treatment-meta><tp:nomenclature><tp:taxon-name>
            <object-id xmlns:xlink="http://www.w3.org/1999/xlink" content-type="arpha" xlink:type="simple">30CC00D1-8E37-5A79-9ABA-D9C0C75257A3</object-id>
            <tp:taxon-name-part taxon-name-part-type="genus">Thelcticopis</tp:taxon-name-part>
            <tp:taxon-name-part taxon-name-part-type="species">lini</tp:taxon-name-part>
            <object-id xmlns:xlink="http://www.w3.org/1999/xlink" content-type="zoobank" xlink:type="simple" object-id-type="ZooBank">D2B06A65-9B44-4571-AB53-BEB3BDEAEE6A</object-id>
          </tp:taxon-name><tp:taxon-status xmlns:xlink="http://www.w3.org/1999/xlink" xlink:type="simple">sp. nov.</tp:taxon-status></tp:nomenclature><tp:treatment-sec sec-type="materials"><title>Materials</title><list list-type="alpha-lower" list-content="occurrences"><list-item><p><bold>Type status:</bold> <named-content xmlns:xlink="http://www.w3.org/1999/xlink" content-type="dwc:typeStatus" xlink:type="simple">Holotype</named-content>. <bold>Occurrence:</bold> catalogNumber: <named-content xmlns:xlink="http://www.w3.org/1999/xlink" content-type="dwc:catalogNumber" xlink:type="simple">HNJFL-18-09</named-content>; recordedBy: <named-content xmlns:xlink="http://www.w3.org/1999/xlink" content-type="dwc:recordedBy" xlink:type="simple">Yejie Lin, Jiaxiang Wu &amp; Rixin Jiang</named-content>; individualCount: <named-content xmlns:xlink="http://www.w3.org/1999/xlink" content-type="dwc:individualCount" xlink:type="simple">1</named-content>; sex: <named-content xmlns:xlink="http://www.w3.org/1999/xlink" content-type="dwc:sex" xlink:type="simple">male</named-content>; lifeStage: <named-content xmlns:xlink="http://www.w3.org/1999/xlink" content-type="dwc:lifeStage" xlink:type="simple">adult</named-content>; <bold>Location:</bold> continent: <named-content xmlns:xlink="http://www.w3.org/1999/xlink" content-type="dwc:continent" xlink:type="simple">Asia</named-content>; country: <named-content xmlns:xlink="http://www.w3.org/1999/xlink" content-type="dwc:country" xlink:type="simple">China</named-content>; countryCode: <named-content xmlns:xlink="http://www.w3.org/1999/xlink" content-type="dwc:countryCode" xlink:type="simple">CN</named-content>; stateProvince: <named-content xmlns:xlink="http://www.w3.org/1999/xlink" content-type="dwc:stateProvince" xlink:type="simple">Hainan Province</named-content>; county: <named-content xmlns:xlink="http://www.w3.org/1999/xlink" content-type="dwc:county" xlink:type="simple">Ledong Li Autonomous County</named-content>; verbatimLocality: <named-content xmlns:xlink="http://www.w3.org/1999/xlink" content-type="dwc:verbatimLocality" xlink:type="simple">Hainan Jianfengling National Forest Park, Mingfenggu</named-content>; verbatimElevation: <named-content xmlns:xlink="http://www.w3.org/1999/xlink" content-type="dwc:verbatimElevation" xlink:type="simple">989 m</named-content>; verbatimLatitude: <named-content xmlns:xlink="http://www.w3.org/1999/xlink" content-type="dwc:verbatimLatitude" xlink:type="simple">18°44’30”N</named-content>; verbatimLongitude: <named-content xmlns:xlink="http://www.w3.org/1999/xlink" content-type="dwc:verbatimLongitude" xlink:type="simple">108°50’30”E</named-content>; <bold>Event:</bold> year: <named-content xmlns:xlink="http://www.w3.org/1999/xlink" content-type="dwc:year" xlink:type="simple">2018</named-content>; month: <named-content xmlns:xlink="http://www.w3.org/1999/xlink" content-type="dwc:month" xlink:type="simple">4</named-content>; day: <named-content xmlns:xlink="http://www.w3.org/1999/xlink" content-type="dwc:day" xlink:type="simple">20</named-content></p></list-item></list></tp:treatment-sec><tp:treatment-sec sec-type="Description"><title>Description</title><p><bold>Male</bold>: Total length 13.9, carapace 7.1 length, 6.2 width, anterior width of carapace 3.4, opisthosoma 7.0 length, 4.6 width. Eyes AME 0.37, ALE 0.25, PME 0.22, PLE 0.26, AME–AME 0.28, AME–ALE 0.28, PME–PME 0.62, PME–PLE 0.69, AME–PME 0.24, ALE–PLE 0.24, clypeus height of AME 0.23, clypeus height of ALE 0.22. Spination: Palp: 131, 101, 3060; Fe: I–II 323, III–IV 321; Pa: I–IV 000; Ti: I–II 212(10), III–IV 2126; Mt: I–II 2022, III 3032, IV 3034. Measurements of palp and legs: Palp 7.2 (2.3, 1.0, 1.3, –, 2.6), I 23,7 (6.2, 2.6, 7.4, 5.8, 1.7), II 23.3 (6.9, 2.7, 6.7, 5.4, 1.6), III 18.4 (5.6, 2.3, 4.7, 4.2, 1.6), IV 23.1 (6.9, 2.2, 5.8, 6.3, 1.9). Leg formula: I-II-IV-III. Chelicerae with three anterior and five to six posterior teeth.</p><p>Palp as in diagnosis. Tibia almost as long as wide. Retrolateral tibial apophysis (RTA) strongly curved, with irregular-shaped tip; bunch of six to seven setae arising from basal part and one strong seta arising from distal part and elongate ventrally (intersects the margin of retrolateral tibial apophysis (RTA), see Fig. <xref ref-type="fig" rid="F12701051">7</xref>E). Cymbium almost twice longer than tibia. Spermophor (Sp) oval in ventral view. Tegular apophysis (TA) straight in retrolateral view, originating from a membrane. Distal conductor (C) rectangular in lateral view. Embolus (E) curved, arising from tegulum at 10 o’clock position, with a lamellar embolic apophysis (EA) on basal embolus (E) (Fig. <xref ref-type="fig" rid="F12701051">7</xref>).</p><p>Carapace reddish-brown, with golden hairs. Chelicerae brown, with brown hairs. Sternum reddish-brown, with brown margin. Endites and labium brown with yellow distal part. Legs brown to yellowish-brown, with golden hairs. Opisthosoma brown, dorsum with dark yellow markings, venter with some yellow longitudinal lines. Spinnerets orange (Fig. <xref ref-type="fig" rid="F12701053">8</xref>E and F).</p><p><bold>Female</bold>: unknown.</p></tp:treatment-sec><tp:treatment-sec sec-type="Diagnosis"><title>Diagnosis</title><p>Males of <italic><tp:taxon-name><tp:taxon-name-part taxon-name-part-type="genus" reg="Thelcticopis">Thelcticopis</tp:taxon-name-part><tp:taxon-name-part taxon-name-part-type="species" reg="lini">lini</tp:taxon-name-part></tp:taxon-name></italic> sp. nov. are similar to those of <italic><tp:taxon-name><tp:taxon-name-part taxon-name-part-type="genus" reg="Thelcticopis">T.</tp:taxon-name-part><tp:taxon-name-part taxon-name-part-type="species" reg="severa">severa</tp:taxon-name-part></tp:taxon-name></italic> (L. Koch, 1875) (cf. Fig. <xref ref-type="fig" rid="F12701051">7</xref> and figs. 2A‒D in <xref ref-type="bibr" rid="B12701030">Zhu et al. (2020)</xref>) and <italic><tp:taxon-name><tp:taxon-name-part taxon-name-part-type="genus" reg="Thelcticopis">T.</tp:taxon-name-part><tp:taxon-name-part taxon-name-part-type="species" reg="bicornuta">bicornuta</tp:taxon-name-part></tp:taxon-name></italic> Pocock, 1901 (cf. Fig. <xref ref-type="fig" rid="F12701051">7</xref> and figs. 4E, F, 5A and B in <xref ref-type="bibr" rid="B12700945">Sankaran et al. (2024)</xref>) in having a bunch of strong setae arising from basal retrolateral tibial apophysis (RTA), one strong seta arising from distal retrolateral tibial apophysis (RTA), the tegular apophysis (TA) originating from a membrane and the curved embolus (E) with a lamellar embolic apophysis (EA), but can be distinguished by: 1. The tip of retrolateral tibial apophysis (RTA) irregular-shaped, with three peaks (vs. rounded in <italic><tp:taxon-name><tp:taxon-name-part taxon-name-part-type="genus" reg="Thelcticopis">T.</tp:taxon-name-part><tp:taxon-name-part taxon-name-part-type="species" reg="severa">severa</tp:taxon-name-part></tp:taxon-name></italic> and <italic><tp:taxon-name><tp:taxon-name-part taxon-name-part-type="genus" reg="Thelcticopis">T.</tp:taxon-name-part><tp:taxon-name-part taxon-name-part-type="species" reg="bicornuta">bicornuta</tp:taxon-name-part></tp:taxon-name></italic>); 2. Tegular apophysis (TA) straight in retrolateral view (vs. hook-shaped in <italic><tp:taxon-name><tp:taxon-name-part taxon-name-part-type="genus" reg="Thelcticopis">T.</tp:taxon-name-part><tp:taxon-name-part taxon-name-part-type="species" reg="severa">severa</tp:taxon-name-part></tp:taxon-name></italic> and <italic><tp:taxon-name><tp:taxon-name-part taxon-name-part-type="genus" reg="Thelcticopis">T.</tp:taxon-name-part><tp:taxon-name-part taxon-name-part-type="species" reg="bicornuta">bicornuta</tp:taxon-name-part></tp:taxon-name></italic>); and 3. Embolic apophysis (EA) almost four fifths of the length of embolus (E) in ventral view (vs. almost two thirds in <italic><tp:taxon-name><tp:taxon-name-part taxon-name-part-type="genus" reg="Thelcticopis">T.</tp:taxon-name-part><tp:taxon-name-part taxon-name-part-type="species" reg="severa">severa</tp:taxon-name-part></tp:taxon-name></italic> and <italic><tp:taxon-name><tp:taxon-name-part taxon-name-part-type="genus" reg="Thelcticopis">T.</tp:taxon-name-part><tp:taxon-name-part taxon-name-part-type="species" reg="bicornuta">bicornuta</tp:taxon-name-part></tp:taxon-name></italic>).</p></tp:treatment-sec><tp:treatment-sec sec-type="Etymology"><title>Etymology</title><p>This new species is named after Mr. Yejie Lin (Imperial College London, United Kingdom), who made significant contribution to the taxonomy of spiders.</p></tp:treatment-sec><tp:treatment-sec sec-type="Distribution"><title>Distribution</title><p>Known only from the type locality (Fig. <xref ref-type="fig" rid="F12701055">9</xref>).</p></tp:treatment-sec><tp:treatment-sec><!--Section generated to contain objects referenced in tp:taxon-treatment.--><fig id="F12701051" position="float" orientation="portrait"><object-id xmlns:xlink="http://www.w3.org/1999/xlink" content-type="arpha" xlink:type="simple">6CD20B0E-38E8-5D2C-B1D6-13AB2976CB8A</object-id><object-id xmlns:xlink="http://www.w3.org/1999/xlink" content-type="doi" xlink:type="simple">10.3897/BDJ.13.e153724.figure7</object-id><label>Figure 7.</label><caption><p>Left male palp of <italic><tp:taxon-name><tp:taxon-name-part taxon-name-part-type="genus" reg="Thelcticopis">Thelcticopis</tp:taxon-name-part><tp:taxon-name-part taxon-name-part-type="species" reg="lini">lini</tp:taxon-name-part></tp:taxon-name></italic> sp. nov. from Hainan Province, China. <bold>A</bold> prolateral view; <bold>B</bold> ventral view; <bold>C</bold> retrolateral view; <bold>D</bold> tibia, dorsal view; <bold>E</bold> tibia, retrolateral view. Abbreviations: C conductor; E embolus; EA embolic apophysis; RTA retrolateral tibial apophysis; Sp spermophor; TA tegular apophysis. Scale bars: 0.5 mm (<bold>A–C</bold>); 0.2 mm (<bold>D, E</bold>).</p></caption><graphic xmlns:xlink="http://www.w3.org/1999/xlink" xlink:href="bdj-13-e153724-g007.png" position="float" id="oo_1299283.png" orientation="portrait" xlink:type="simple"><uri content-type="original_file" xlink:type="simple">https://binary.pensoft.net/fig/1299283</uri></graphic></fig><fig id="F12701053" position="float" orientation="portrait"><object-id xmlns:xlink="http://www.w3.org/1999/xlink" content-type="arpha" xlink:type="simple">79E2F428-09DA-5DCF-B9B9-DB07FA769229</object-id><object-id xmlns:xlink="http://www.w3.org/1999/xlink" content-type="doi" xlink:type="simple">10.3897/BDJ.13.e153724.figure8</object-id><label>Figure 8.</label><caption><p>Male habitus. <bold>A, B</bold> <italic><tp:taxon-name><tp:taxon-name-part taxon-name-part-type="genus" reg="Olios">Olios</tp:taxon-name-part><tp:taxon-name-part taxon-name-part-type="species" reg="suung">suung</tp:taxon-name-part></tp:taxon-name></italic> Jäger, 2012 from Yunnan Province, China; <bold>C, D</bold> <italic><tp:taxon-name><tp:taxon-name-part taxon-name-part-type="genus" reg="Rhitymna">Rhitymna</tp:taxon-name-part><tp:taxon-name-part taxon-name-part-type="species" reg="plana">plana</tp:taxon-name-part></tp:taxon-name></italic> Jäger, 2003 from Guangxi Zhuang Autonomous Region, China; <bold>E, F</bold> <italic><tp:taxon-name><tp:taxon-name-part taxon-name-part-type="genus" reg="Thelcticopis">Thelcticopis</tp:taxon-name-part><tp:taxon-name-part taxon-name-part-type="species" reg="lini">lini</tp:taxon-name-part></tp:taxon-name></italic> sp. nov. from Hainan Province, China. <bold>A, C, E</bold> dorsal view; <bold>B, D, F</bold> ventral view. Scale bars: 2 mm.</p></caption><graphic xmlns:xlink="http://www.w3.org/1999/xlink" xlink:href="bdj-13-e153724-g008.png" position="float" id="oo_1288595.png" orientation="portrait" xlink:type="simple"><uri content-type="original_file" xlink:type="simple">https://binary.pensoft.net/fig/1288595</uri></graphic></fig><fig id="F12701055" position="float" orientation="portrait"><object-id xmlns:xlink="http://www.w3.org/1999/xlink" content-type="arpha" xlink:type="simple">E86CE505-089F-5B1F-9825-AFF06A443B9B</object-id><object-id xmlns:xlink="http://www.w3.org/1999/xlink" content-type="doi" xlink:type="simple">10.3897/BDJ.13.e153724.figure9</object-id><label>Figure 9.</label><caption><p>Collection locality of sparassid specimens in the current paper from China. <bold>1</bold> <italic><tp:taxon-name><tp:taxon-name-part taxon-name-part-type="genus" reg="Heteropoda">Heteropoda</tp:taxon-name-part><tp:taxon-name-part taxon-name-part-type="species" reg="acris">acris</tp:taxon-name-part></tp:taxon-name></italic> Korai &amp; Jäger, 2024; <bold>2</bold> <italic><tp:taxon-name><tp:taxon-name-part taxon-name-part-type="genus" reg="Olios">Olios</tp:taxon-name-part><tp:taxon-name-part taxon-name-part-type="species" reg="sericeus">sericeus</tp:taxon-name-part></tp:taxon-name></italic> (Kroneberg, 1875); <bold>3</bold> <italic><tp:taxon-name><tp:taxon-name-part taxon-name-part-type="genus" reg="Olios">O.</tp:taxon-name-part><tp:taxon-name-part taxon-name-part-type="species" reg="suung">suung</tp:taxon-name-part></tp:taxon-name></italic> Jäger, 2012; <bold>4</bold> <italic><tp:taxon-name><tp:taxon-name-part taxon-name-part-type="genus" reg="Rhitymna">Rhitymna</tp:taxon-name-part><tp:taxon-name-part taxon-name-part-type="species" reg="plana">plana</tp:taxon-name-part></tp:taxon-name></italic> Jäger, 2003; <bold>5</bold> <italic><tp:taxon-name><tp:taxon-name-part taxon-name-part-type="genus" reg="Thelcticopis">Thelcticopis</tp:taxon-name-part><tp:taxon-name-part taxon-name-part-type="species" reg="lini">lini</tp:taxon-name-part></tp:taxon-name></italic> sp. nov.</p></caption><graphic xmlns:xlink="http://www.w3.org/1999/xlink" xlink:href="bdj-13-e153724-g009.png" position="float" id="oo_1298529.png" orientation="portrait" xlink:type="simple"><uri content-type="original_file" xlink:type="simple">https://binary.pensoft.net/fig/1298529</uri></graphic></fig></tp:treatment-sec><ref-list><ref id="B12701030"><element-citation xmlns:xlink="http://www.w3.org/1999/xlink" publication-type="article" xlink:type="simple"><person-group person-group-type="author"><name name-style="western"><surname>Zhu</surname><given-names>Y.</given-names></name><name name-style="western"><surname>Lin</surname><given-names>Y. J.</given-names></name><name name-style="western"><surname>Zhong</surname><given-names>Y.</given-names></name></person-group><year>2020</year><article-title>Two new and one newly recorded species of <italic><tp:taxon-name><tp:taxon-name-part taxon-name-part-type="genus" reg="Thelcticopis">Thelcticopis</tp:taxon-name-part></tp:taxon-name></italic> Karsch, 1884 (<tp:taxon-name><tp:taxon-name-part taxon-name-part-type="genus" reg="Araneae">Araneae</tp:taxon-name-part></tp:taxon-name>, <tp:taxon-name><tp:taxon-name-part taxon-name-part-type="family">Sparassidae</tp:taxon-name-part></tp:taxon-name>) from China</article-title><source>ZooKeys</source><volume>940</volume><fpage>105</fpage><lpage>151</lpage><pub-id pub-id-type="doi">10.3897/zookeys.940.50764</pub-id></element-citation></ref><ref id="B12700945"><element-citation xmlns:xlink="http://www.w3.org/1999/xlink" publication-type="article" xlink:type="simple"><person-group person-group-type="author"><name name-style="western"><surname>Sankaran</surname><given-names>P. M.</given-names></name><name name-style="western"><surname>Sherwood</surname><given-names>D.</given-names></name><name name-style="western"><surname>Jäger</surname><given-names>P.</given-names></name></person-group><year>2024</year><article-title>On the identity of species of the huntsman spider genus <italic><tp:taxon-name><tp:taxon-name-part taxon-name-part-type="genus" reg="Thelcticopis">Thelcticopis</tp:taxon-name-part></tp:taxon-name></italic> Karsch, 1884 (<tp:taxon-name><tp:taxon-name-part taxon-name-part-type="genus" reg="Araneae">Araneae</tp:taxon-name-part></tp:taxon-name>: <tp:taxon-name><tp:taxon-name-part taxon-name-part-type="family">Sparassidae</tp:taxon-name-part></tp:taxon-name>: <tp:taxon-name><tp:taxon-name-part taxon-name-part-type="subfamily">Sparianthinae</tp:taxon-name-part></tp:taxon-name>) from India, Myanmar, Pakistan, and Sri Lanka</article-title><source>Zootaxa</source><volume>5463</volume><issue>3</issue><fpage>301</fpage><lpage>338</lpage><pub-id pub-id-type="doi">10.11646/zootaxa.5463.3.1</pub-id></element-citation></ref></ref-list></tp:taxon-treatment>
